# Supplementary material for: Preclinical evaluation of Insulin-like growth factor receptor 1 (IGF1R) and Insulin Receptor (IR) as a therapeutic targets in triple negative breast cancer
Source: PLoS One. 2023 Mar 15;18(3):e0282512. doi: 10.1371/journal.pone.0282512 (PMC10016661; doi:10.1371/journal.pone.0282512)
Supplement: S1 Dataset — (XLSX) [file pone.0282512.s005.xlsx]

## Sheet: Figure 3
Figure 3A
MM231	Control	IGF 1	IGF II	BI	BI + IGF I	BI + IGF II	OSI	OSI + IGF I	OSI + IGF II
23.08	100	53.8218	62.5453	126.201	136.737	135.831	261.231	285.498	289.376
30.08	100	51.4904	69.5513	170.849	182.292	171.186	364.022	374.455	389.151
6.09	100	75.1174	84.507	121.596	120.501	117.058	396.401	417.371	433.959
Average	100	60.1432	72.2012	139.549	146.51	141.358	340.551	359.108	370.829
StDev	0	13.0203	11.2181	27.2046	32.0337	27.4841	70.5753	67.2624	74.0127
Figure 3B
HDQP1	Control	IGF 1	IGF II	BI	BI + IGF I	BI + IGF II	OSI	OSI + IGF I	OSI + IGF II
19.07	100	128.384	118.495	93.7067	92.8847	98.767	89.6738	87.3619	88.6463
26.07	100	139.208	138.965	99.1989	101.188	108.047	60.6751	57.4077	61.4131
27.07	100	152.854	142.067	87.4732	94.9842	102.016	67.2842	63.5917	59.4959
Average	100	140.149	133.175	93.4596	96.3523	102.943	72.5443	69.4538	69.8518
StDev	0	12.2622	12.8081	5.86675	4.31748	4.70884	15.1981	15.8141	16.3047
Figure 3C
HCC1143	Control	IGF 1	IGF II	BI-836845	BI-836845 + IGF I	BI-836-845 + IGF II	OSI-906	OSI-906 + IGF I	OSI-906 + IGF II
21.06	100	161.515	162.627	104.644	113.075	118.25	83.214	82.6074	84.2855
30.06	100	164.089	152.251	95.4442	101.702	108.917	78.8911	79.1018	72.9248
19.07	100	140.847	134.475	99.2203	102.407	107.864	78.4746	79.9322	78.1017
Average	100	155.484	149.784	99.7696	105.728	111.677	80.1932	80.5472	78.4373
StDev	0	12.7406	14.2375	4.6245	6.37225	5.71675	2.62433	1.83193	5.68778
Figure 3D	Average results from triplicate independent experiments
MM231
Xentuzumab	100	97.8	100.6	95.8	93.9	94.2
Linsitinib	100	93.2	94.7	94.8	82.7	55.1
Xen + Lin	100	94.8	97.6	92	84.3	54.3
Figure 3E	Average results from triplicate independent experiments
MM468
Xentuzumab	100	100.4	99.1	97.3	98.1	96.5
Linsitinib	100	77.2	76.6	66.8	50.4	11
Xen + Lin	100	76.7	78.6	63.8	50	11.29
Figure 3 F
	CAL51					HCC1143
	40 Xen	Cis 2	Cis 2 + 40 Xen	Tax 0.5	Tax 0.5 + 40 Xen	40 Xen	Cis 2	Cis 2 + 40 Xen	Tax 0.25	Tax 0.25 + 40 Xen
	100.78	60.8238	59.8574	69.789	53.5617	82.5918	22.6531	19.3673	65.4184	38.0408
	95.813	63.4597	63.2104	67.0961	50.213	91.0489	38.8527	30.9131	62.9347	40.2799
	95.0081	60.1697	58.3566	79.2655	66.8991	73.9212	31.2778	23.7472	58.3101	29.3012
Average	97.2003	61.4844	60.4748	72.0502	56.8913	82.5207	30.9279	24.6759	62.2211	35.874
	3.12594	1.74167	2.4851	6.39202	8.8273	8.56407	8.10549	5.82864	3.60745	5.80122
Figure 3G
	HCC1143			CAL-51			Hs578t
	40 Xen	NVP 12.5	NVP 12.5 + 40 BI	40 Xen	NVP 10	NVP 10 + 40 Xen	40 Xen	NVP 50	NVP 50 + 40 Xen
	82.4036	85.3405	63.9716	101.002	39.838	37.4338	98.7819	41.6029	42.2153
	80.1226	88.6821	60.486	99.8342	56.5147	46.9506	101.322	33.3984	31.5085
	82.671	96.1237	69.9072	95.8157	45.301	32.7217	100.069	34.5667	35.6041
Average	81.7324	90.0488	64.7883	98.884	47.2179	39.0353	100.058	36.5227	36.4426
Stdev	1.40053	5.51995	4.76338	2.72054	8.50196	7.24843	1.27027	4.43822	5.4024

## Sheet: Figure 4
	DAYS	33	35	40	42	47	50	54	56	61	63	68	70	75
Raw Data	Vehicle	12.9735	17.85	35.264	34.452	38.61	46.17	55.104	62.304	55.272	70.5	54.325	59.04	54.15
	Vehicle	26.95	21.413	45.684	41.28	59.16	72.732	81.972	88.407	95.55	67.592	73.408	70.623	143.153
	Vehicle	26.825	19.8	13.8915	24.15	35.776	25.65	57.96	37.8	29.412	30.96
	Vehicle	6.9375	17.918	17.4825	33.12	26.79	32.55	35.955	33	28.0575	23.328	29.52	33.12	18
	Vehicle	25.155	23.75	46.8	34.916	55.8	39.468	61.904	49.95	63.812	78.12	72.576	40.768	28
	Vehicle	70.688	43.68	93.6	79.04	81	64.6425	68.25	92.4	112.125	92.752	105.336	42	112.86
	Vehicle	20.475	40.014	65.91	50.88	61.95	57.096	87.12	82.432	63.8	74.871	61.617	94.05	110.081
	Vehicle	36.19	31.616	33.6	79.625	70.2	51.646	86	65	67.83	67.26	54.432
	Vehicle	35.25	61.047	77.056	73.696	71.82	71.858	61.2	97.152	94.248	101.304
	Linsitinib	39.5505	34.425	48.23	70.56	66.339	62.37	59.392	79.328	86.016	62.496
	Linsitinib	9.234	11.18	3.9	17.0775	17.1315	19.2	20.25	25.41	17.49	20.72	77.4
	Linsitinib	36.1725	39.2	28.652	39.1	34.58	41.3	59.904	45.14	47.88	43.4	90.321	75.999	68.31
	Linsitinib	5.5	11.1	21.6	25.488	17.01	19.6	22.308	25.74	25.704	26.1625
	Linsitinib	29.16	12.167	26.88	29.64	33.592	30.624	67.048	42.63	40.016	63.855	63.855	64.872	50.922
	Linsitinib	13.775	16.864	42.12	44.421	50.92	61.0295	73.1	81.9	91.425	79.3125	79.3125	89.964	89.04
	Linsitinib	20.93	30.4	42.834	39	53.75	37.422	77.74	77.22	59.466	42.5475	55.404	46.3125	52.2
	Linsitinib	26.91	30.192	47.73	67.8375	73.002	60.16	84.15	75	81.25	100.17	69.144	64.35
	Linsitinib	21.06	30.784	25.725	56.18	56.425	61.992	78	55.3575	68.172
	Linsitinib	25.542	26.66	30.08	40.176	43.956	37.352	55.836	52.326	70.2	88.8	55.9065
	Control	22	18.48	13.2	15.609	20.163	39.445	28.8	27.324	25.83	32.634	31.395	35.1	60.03
	Control	3.335	17.28	12.75	14.49	14.421	20.007	19.44	30.1	25.9	33.075	55.77	32.175	42.768
	Control	51.975	40.28	49.02	47.3	60.16	55.167	75.6	68.4	42.768
	Control	14.352	14.025	18.225	12.3	21.45	13.5135	14.1	10.8	23.868	29.835	24.288
	Control	24.624	36	24.472	26.875	54.0735	81.8055	65.856	37.632	81.585	81.2	75.702	76.738	63.24
	Control	11.88	25.84	15.6	34.8075	31.218	36.12	32.1715	34.848	43.68	39.56	40.3025	59.8	66.6045
	Control	8.775	12.24	14.352	12.3625	20.9715	13.4125	18	7.843	15.225	17.024	27.675	13.1625	34.056
	Control	22.2525	23.04	38.48	21.2625	29.025	30.4	36.894	42.4	93.555	29.328	38.4	27.588	39.788
	DAYS	33	35	40	42	47	50	54	56	61	63	68	70	75
Normalised Data	Vehicle	1	1.37588	2.71816	2.65557	2.97607	3.55879	4.24743	4.8024	4.26038	5.43415	4.18738	4.55082	4.17389
	Vehicle	1	0.794545	1.69514	1.53173	2.19518	2.69878	3.04163	3.28041	3.54545	2.50805	2.72386	2.62052	5.3118
	Vehicle	1	0.738117	0.517856	0.90028	1.33368	0.956198	2.16067	1.40913	1.09644	1.15415
	Vehicle	1	2.58277	2.52	4.77405	3.86162	4.69189	5.1827	4.75676	4.04432	3.36259	4.25514	4.77405	2.59459
	Vehicle	1	0.944146	1.86047	1.38803	2.21825	1.56899	2.4609	1.98569	2.53675	3.10555	2.88515	1.62067	1.1131
	Vehicle	1	0.617927	1.32413	1.11815	1.14588	0.914476	0.96551	1.30715	1.5862	1.31213	1.49015	0.59416	1.59659
	Vehicle	1	1.95429	3.21905	2.48498	3.02564	2.78857	4.25495	4.02598	3.116	3.6567	3.00938	4.59341	5.37636
	Vehicle	1	0.873611	0.928433	2.20019	1.93976	1.42708	2.37635	1.79608	1.87427	1.85852	1.50406
	Vehicle	1	1.73183	2.18599	2.09067	2.03745	2.03852	1.73617	2.75609	2.6737	2.87387
	Linsitinib	1	0.870406	1.21945	1.78405	1.67732	1.57697	1.50168	2.00574	2.17484	1.58016
	Linsitinib	1	1.21074	0.422352	1.84942	1.85526	2.07927	2.19298	2.75179	1.89409	2.24388	8.38207
	Linsitinib	1	1.0837	0.792093	1.08093	0.955975	1.14175	1.65606	1.24791	1.32366	1.19981	2.49695	2.10102	1.88845
	Linsitinib	1	2.01818	3.92727	4.63418	3.09273	3.56364	4.056	4.68	4.67345	4.75682
	Linsitinib	1	0.41725	0.921811	1.01646	1.15199	1.05021	2.29931	1.46193	1.37229	2.18981	2.18981	2.22469	1.7463
	Linsitinib	1	1.22425	3.05771	3.22475	3.69655	4.43045	5.30672	5.94555	6.63702	5.75771	5.75771	6.53096	6.46388
	Linsitinib	1	1.45246	2.04654	1.86335	2.56808	1.78796	3.71429	3.68944	2.84118	2.03285	2.64711	2.21273	2.49403
	Linsitinib	1	1.12196	1.77369	2.5209	2.71282	2.2356	3.12709	2.78707	3.01932	3.72241	2.56945	2.3913
	Linsitinib	1	1.46173	1.22151	2.66762	2.67925	2.94359	3.7037	2.62856	3.23704
	Linsitinib	1	1.04377	1.17767	1.57294	1.72093	1.46238	2.18605	2.04863	2.74841	3.47663	2.18881
	Control	1	0.84	0.6	0.7095	0.9165	1.79295	1.30909	1.242	1.17409	1.48336	1.42705	1.59545	2.72864
	Control	1	5.18141	3.82309	4.34483	4.32414	5.9991	5.82909	9.02549	7.76612	9.91754	16.7226	9.64768	12.824
	Control	1	0.774988	0.943146	0.910053	1.15748	1.06141	1.45455	1.31602	0.822857
	Control	1	0.977216	1.26986	0.857023	1.49457	0.941576	0.982441	0.752508	1.66304	2.0788	1.69231
	Control	1	1.46199	0.993827	1.09141	2.19597	3.32219	2.67446	1.52827	3.31323	3.2976	3.07432	3.11639	2.56823
	Control	1	2.17508	1.31313	2.92992	2.62778	3.0404	2.70804	2.93333	3.67677	3.32997	3.39247	5.03367	5.60644
	Control	1	1.39487	1.63556	1.40883	2.38991	1.52849	2.05128	0.893789	1.73504	1.94006	3.15385	1.5	3.88103
	Control	1	1.03539	1.72924	0.955511	1.30435	1.36614	1.65797	1.9054	4.20425	1.31796	1.72565	1.23977	1.78802
		33	35	40	42	47	50	54	56	61	63	68	70	75
Vehicle	Ave	1	1.29035	1.88547	2.12707	2.30372	2.2937	2.93626	2.90219	2.74817	2.8073	2.86502	3.1256	3.36106
	SD	0	0.671738	0.873425	1.16427	0.859091	1.26458	1.36843	1.38358	1.09716	1.32201	1.1154	1.77939	1.85912
	% SD	0	52.0587	46.3241	54.7357	37.2914	55.1327	46.6045	47.6737	39.9233	47.0919	38.9317	56.9296	55.3136
	SE	0	0.223913	0.291142	0.388089	0.286364	0.421526	0.456143	0.461194	0.36572	0.440671	0.421581	0.726434	0.758983
Linsitinib	Ave	1	1.19044	1.65601	2.22146	2.21109	2.22718	2.97439	2.92466	2.99213	2.99556	3.74742	3.09214	3.14816
	SD	0	0.41724	1.09063	1.0928	0.877561	1.10251	1.21596	1.47163	1.61714	1.53543	2.39926	1.92515	2.23413
	% SD	0	35.0491	65.8589	49.1929	39.689	49.5025	40.8809	50.318	54.0465	51.2569	64.0243	62.2595	70.9661
	SE	0	0.131943	0.344887	0.345574	0.277509	0.348644	0.384519	0.465371	0.511385	0.511811	0.906834	0.860953	1.11706
Control	Ave	1	1.73012	1.53848	1.65089	2.05134	2.38153	2.33336	2.4496	3.04442	3.3379	4.45547	3.68883	4.89939
	SD	0	1.46618	0.99427	1.2991	1.10765	1.70407	1.54268	2.74292	2.27307	3.00976	5.46921	3.25008	4.10276
	% SD	0	84.7445	64.6267	78.6912	53.9967	71.5536	66.1138	111.974	74.6633	90.1694	122.753	88.1062	83.7403
	SE	0	0.518373	0.351527	0.459302	0.391615	0.602481	0.545419	0.969769	0.803651	1.13758	2.06717	1.32684	1.67495

## Sheet: Figure 5
Days Implanted	-1	4		6		8		11		13		15		18		20		22		26		28		32		34		36		39		41		43		47		50		53		55		57		60		61
Animal Name	Weight	Weight	% Change	Weight	% Change	Weight	% Change	Weight	% Change	Weight	% Change	Weight	% Change	Weight	% Change	Weight	% Change	Weight	% Change	Weight	% Change	Weight	% Change	Weight	% Change	Weight	% Change	Weight	% Change	Weight	% Change	Weight	% Change	Weight	% Change	Weight	% Change	Weight	% Change	Weight	% Change	Weight	% Change	Weight	% Change	Weight	% Change	Weight	% Change
Vehicle	24.3	23.8	-2.05761	23.7	-2.46914	24.5	0.823045	23.8	-2.05761	23.5	-3.29218	22.7	-6.58436	23.2	-4.52675	22.8	-6.17284	22	-9.46502	23.9	-1.64609	23	-5.34979	23.6	-2.88066	23.3	-4.11523	22.9	-5.76132	23.6	-2.88066	23.1	-4.93827	23.6	-2.88066	22.9	-5.76132	23.7	-2.46914	24.2	-0.411523	23.4	-3.7037	22.9	-5.76132	23.7	-2.46914	23.3	-4.11523
	26.9	26.3	-2.23048	26.2	-2.60223	26.2	-2.60223	25.3	-5.94796	26.1	-2.97398	25.5	-5.20446	25.8	-4.08922	25.5	-5.20446	25.5	-5.20446	25.8	-4.08922	25.7	-4.46097	24.5	-8.92193	24	-10.7807	23.5	-12.6394	24	-10.7807	24.2	-10.0372	24.2	-10.0372	24.6	-8.55019	-
	24.7	24.2	-2.02429	24.2	-2.02429	24.3	-1.61943	24	-2.83401	24	-2.83401	23.5	-4.8583	23.7	-4.04858	23.6	-4.45344	23	-6.88259	23.6	-4.45344	23.7	-4.04858	23.5	-4.8583	23.7	-4.04858	22.9	-7.28745	23.9	-3.23887	23.5	-4.8583	23.6	-4.45344	23.2	-6.07287	23.5	-4.8583	24.1	-2.42915	24.6	-0.404858	23.7	-4.04858	24.7	0	24.2	-2.02429
	29.9	29.7	-0.668896	28.7	-4.01338	28	-6.35452	26.8	-10.3679	27.2	-9.0301	26.7	-10.7023	27.5	-8.02676	26.8	-10.3679	25.5	-14.7157	26.1	-12.709	25.4	-15.0502	26.2	-12.3746	26.2	-12.3746	25.9	-13.3779	26.2	-12.3746	25.9	-13.3779	26.5	-11.3712	25.8	-13.7124	26.1	-12.709	26.6	-11.0368	25.9	-13.3779	25.9	-13.3779	26.7	-10.7023	25.9	-13.3779
	23.9	23.2	-2.92887	22.5	-5.85774	23.4	-2.09205	22.7	-5.02092	22.9	-4.1841	22	-7.94979	22.9	-4.1841	22.6	-5.43933	22.3	-6.69456	23	-3.76569	22.3	-6.69456	23	-3.76569	22.3	-6.69456	22	-7.94979	22.4	-6.27615	22.3	-6.69456	22.3	-6.69456	21.8	-8.78661	21.8	-8.78661	22	-7.94979	21.9	-8.3682	21.8	-8.78661	22.2	-7.11297	22.3	-6.69456
	26.5	26.2	-1.13208	25.5	-3.77358	25.4	-4.15094	25.2	-4.90566	25.4	-4.15094	25.7	-3.01887	25.4	-4.15094	25.3	-4.5283	25.4	-4.15094	25.6	-3.39623	24.3	-8.30189	25	-5.66038	25	-5.66038	24.8	-6.41509	25	-5.66038	24.6	-7.16981	24.7	-6.79245	24.5	-7.54717	24.5	-7.54717	24.9	-6.03774	24.6	-7.16981	24.1	-9.0566	24.8	-6.41509	24.8	-6.41509
	32.6	32.4	-0.613497	31.5	-3.37423	31.4	-3.68098	30.5	-6.44172	30.4	-6.74847	30.5	-6.44172	30.2	-7.36196	29.1	-10.7362	28.8	-11.6564	30.1	-7.66871	29.1	-10.7362	30.1	-7.66871	30.1	-7.66871	29.8	-8.58896	30.1	-7.66871	30.4	-6.74847	30.6	-6.13497	30.8	-5.52147	30.9	-5.21472	30.9	-5.21472	31.1	-4.60123	30.5	-6.44172	30.9	-5.21472	30.8	-5.52147
	27.7	27.2	-1.80505	26.2	-5.41516	26.5	-4.33213	25.7	-7.22022	25.6	-7.58123	24.9	-10.1083	24.9	-10.1083	24.2	-12.6354	24.1	-12.9964	25.1	-9.38628	25.2	-9.02527	25.7	-7.22022	25.4	-8.30325	25	-9.74729	24.9	-10.1083	24.8	-10.4693	25.1	-9.38628	24.8	-10.4693	25.4	-8.30325	25.3	-8.66426	25.4	-8.30325	24.8	-10.4693	25.3	-8.66426	25.3	-8.66426
	26.5	26	-1.88679	25.3	-4.5283	25.3	-4.5283	25	-5.66038	24.7	-6.79245	24.3	-8.30189	24.8	-6.41509	24.2	-8.67925	23.4	-11.6981	24.1	-9.0566	24	-9.43396	24	-9.43396	23.7	-10.566	23.7	-10.566	24.7	-6.79245	24.1	-9.0566	24.1	-9.0566	24.1	-9.0566	24.3	-8.30189	24.1	-9.0566	24.6	-7.16981	23.9	-9.81132	24.2	-8.67925	24.3	-8.30189
	26.4	26.2	-0.757576	25.2	-4.54545	25.4	-3.78788	24.8	-6.06061	24.8	-6.06061	24.4	-7.57576	24.1	-8.71212	25.7	-2.65152	23.4	-11.3636	23.8	-9.84848	23.5	-10.9848	24.1	-8.71212	23.7	-10.2273	22.7	-14.0152	23.7	-10.2273	23.5	-10.9848	23.4	-11.3636	23.2	-12.1212	23	-12.8788	23.4	-11.3636	23.7	-10.2273	23.3	-11.7424	23.9	-9.4697	23.7	-10.2273
	23.1	23.6	2.1645	23	-0.4329	23.1	0	23.1	0	23.7	2.5974	23.7	2.5974	23.7	2.5974	22.9	-0.865801	23.4	1.2987	23.7	2.5974	23	-0.4329	23.9	3.4632	23.8	3.0303	23	-0.4329	23.9	3.4632	23.5	1.7316	23.6	2.1645	23.2	0.4329	23.5	1.7316	23.2	0.4329	23.2	0.4329	23.1	0	23.7	2.5974	23.8	3.0303
	28.8	28	-2.77778	27.1	-5.90278	26.4	-8.33333	26.2	-9.02778	26.5	-7.98611	26.2	-9.02778	26	-9.72222	25.8	-10.4167	25.7	-10.7639	26	-9.72222	25.1	-12.8472	25.8	-10.4167	25.8	-10.4167	25.1	-12.8472	25.9	-10.0694	25.7	-10.7639	26.1	-9.375	25.7	-10.7639	26.1	-9.375	25.8	-10.4167	25.5	-11.4583	25.2	-12.5	26.4	-8.33333	26.1	-9.375
Linsitinib	25.4	23.9	-5.90551	22.9	-9.84252	23.2	-8.66142	22.2	-12.5984	22	-13.3858	21.2	-16.5354	21.5	-15.3543	20.6	-18.8976	20.2	-20.4724	22.4	-11.811	22	-13.3858	22.4	-11.811	21.5	-15.3543	20.2	-20.4724	21.6	-14.9606	22.6	-11.0236	21	-17.3228	20.8	-18.1102	20.8	-18.1102	20.9	-17.7165	21.2	-16.5354	19	-25.1969	22	-13.3858	21.5	-15.3543
	24.2	23.9	-1.23967	22.9	-5.3719	22.3	-7.85124	23	-4.95868	22.4	-7.43802	21.4	-11.5702	21.5	-11.157	20.6	-14.876	19.5	-19.4215	21.5	-11.157	21.2	-12.3967	21.6	-10.7438	21.3	-11.9835	20.2	-16.5289	21.6	-10.7438	22	-9.09091	21.3	-11.9835	21.2	-12.3967	20.8	-14.0496	21.4	-11.5702	21.4	-11.5702	19.6	-19.0083	22.4	-7.43802	22.1	-8.67769
	28.3	27.3	-3.53357	26.2	-7.42049	25.1	-11.3074	25.6	-9.54064	25.4	-10.2473	24.1	-14.841	24.7	-12.7208	23.4	-17.3145	23.3	-17.6678	25.5	-9.89399	25	-11.6608	26.4	-6.71378	24.8	-12.3675	24.2	-14.4876	24.6	-13.0742	25.8	-8.83392	24.6	-13.0742	24.8	-12.3675	24.2	-14.4876	24.4	-13.7809	23.5	-16.9611	22.7	-19.788	25.2	-10.9541	24.7	-12.7208
	25.4	25.3	-0.393701	23.7	-6.69291	22.1	-12.9921	23.9	-5.90551	22.8	-10.2362	22.4	-11.811	23.3	-8.26772	21.8	-14.1732	21.6	-14.9606	23.9	-5.90551	23.2	-8.66142	24	-5.51181	22.6	-11.0236	21.5	-15.3543	22.7	-10.6299	23.8	-6.29921	22.4	-11.811	23.3	-8.26772	22.4	-11.811	23.1	-9.05512	22.3	-12.2047	20.5	-19.2913	23.3	-8.26772	22.7	-10.6299
	26.9	27	0.371747	26.2	-2.60223	25.7	-4.46097	26	-3.34572	25.8	-4.08922	26	-3.34572	25.7	-4.46097	25.1	-6.69145	24.7	-8.17844	26.8	-0.371747	26.2	-2.60223	26.6	-1.11524	26	-3.34572	22.6	-15.9851	26.1	-2.97398	26.8	-0.371747	26.5	-1.48699	26.1	-2.97398	24.9	-7.43494	-
	22.5	22.2	-1.33333	21.2	-5.77778	20.7	-8	20.7	-8	20.4	-9.33333	19.5	-13.3333	21	-6.66667	20	-11.1111	18.6	-17.3333	22.2	-1.33333	21.2	-5.77778	21.4	-4.88889	20.5	-8.88889	19.7	-12.4444	21	-6.66667	21	-6.66667	20.2	-10.2222	20.5	-8.88889	19.6	-12.8889	19.7	-12.4444	19.6	-12.8889	18.4	-18.2222	20.5	-8.88889	20.3	-9.77778
	20.9	21.3	1.91388	20.8	-0.478469	19.5	-6.69856	19.6	-6.2201	19.7	-5.74163	19.4	-7.17703	19.8	-5.26316	19.8	-5.26316	19.4	-7.17703	20.9	0	20.5	-1.91388	21.1	0.956938	20	-4.30622	20.2	-3.34928	20.6	-1.43541	20.9	0	19.5	-6.69856	20.4	-2.39234	19.2	-8.13397	19.6	-6.2201	19.2	-8.13397	18.3	-12.4402	20.4	-2.39234	20.2	-3.34928
	22.4	22.4	0	21.7	-3.125	21.9	-2.23214	22.1	-1.33929	21.7	-3.125	20.7	-7.58929	22	-1.78571	21.3	-4.91071	20.3	-9.375	23	2.67857	22.9	2.23214	23.4	4.46429	22.7	1.33929	22.1	-1.33929	22.2	-0.892857	22.7	1.33929	21.6	-3.57143	21.9	-2.23214	20.6	-8.03571	21.7	-3.125	20.9	-6.69643	20.4	-8.92857	22.3	-0.446429	21.7	-3.125
	25.5	25.9	1.56863	24.1	-5.4902	24.2	-5.09804	24	-5.88235	24.2	-5.09804	23.5	-7.84314	23.9	-6.27451	23.1	-9.41176	22	-13.7255	24	-5.88235	24.9	-2.35294	24.3	-4.70588	23.7	-7.05882	23.2	-9.01961	23.2	-9.01961	23.8	-6.66667	22.6	-11.3725	22.9	-10.1961	22	-13.7255	22.2	-12.9412	22.4	-12.1569	21.6	-15.2941	22.9	-10.1961	22.3	-12.549
	25.4	25.6	0.787402	24.5	-3.54331	24.2	-4.72441	24.3	-4.33071	23.5	-7.48031	22.6	-11.0236	23.1	-9.05512	22.9	-9.84252	22.1	-12.9921	23.9	-5.90551	24.1	-5.11811	23.6	-7.08661	23.3	-8.26772	23.1	-9.05512	23.5	-7.48031	23.8	-6.29921	23	-9.44882	22.4	-11.811	21.7	-14.5669	22.3	-12.2047	22.3	-12.2047	21.4	-15.748	23	-9.44882	22.8	-10.2362
	27.5	26.5	-3.63636	24.7	-10.1818	24.5	-10.9091	24.6	-10.5455	23.2	-15.6364	23.5	-14.5455	24.6	-10.5455	23.5	-14.5455	22.8	-17.0909	24.9	-9.45455	25.4	-7.63636	25.5	-7.27273	25.6	-6.90909	24.3	-11.6364	24.8	-9.81818	24.4	-11.2727	23.7	-13.8182	24.8	-9.81818	22.6	-17.8182	23.4	-14.9091	23.9	-13.0909	22.8	-17.0909	24.6	-10.5455	24	-12.7273
	24.5	23.7	-3.26531	23.1	-5.71429	22.6	-7.7551	22.5	-8.16327	23.3	-4.89796	22.1	-9.79592	22.6	-7.7551	22.1	-9.79592	21	-14.2857	23.1	-5.71429	23.1	-5.71429	22.4	-8.57143	21.7	-11.4286	21	-14.2857	22	-10.2041	22.3	-8.97959	21.7	-11.4286	21.9	-10.6122	21.1	-13.8776	21.5	-12.2449	21.6	-11.8367	20.3	-17.1429	22.4	-8.57143	21.9	-10.6122
Control	19.7	18.8	-4.56853	18.8	-4.56853	18.8	-4.56853	18.8	-4.56853	19	-3.5533	18.5	-6.09137	18.9	-4.06091	18.4	-6.59898	18.7	-5.07614	18.8	-4.56853	18.8	-4.56853	18.6	-5.58376	18.3	-7.1066	18.5	-6.09137	18.6	-5.58376	18.9	-4.06091	18.3	-7.1066	18.5	-6.09137	18.9	-4.06091	18.6	-5.58376	18.7	-5.07614	18.3	-7.1066	19	-3.5533	18.8	-4.56853
	23.3	22.5	-3.43348	22.7	-2.57511	23.5	0.858369	22.1	-5.15021	22.2	-4.72103	22	-5.5794	21.8	-6.43777	22.2	-4.72103	22.6	-3.00429	21.7	-6.86695	22.1	-5.15021	21.7	-6.86695	21.5	-7.72532	21.3	-8.58369	20.7	-11.1588	20.8	-10.7296	19.5	-16.309	19.4	-16.7382	20.2	-13.3047	20.2	-13.3047	20.4	-12.4464	20.2	-13.3047	21.1	-9.44206	21.2	-9.01288
	29.3	28.6	-2.38908	28.7	-2.04778	28.3	-3.41297	27.8	-5.11945	27	-7.84983	28.2	-3.75427	28.3	-3.41297	28.4	-3.07167	28.4	-3.07167	28.1	-4.09556	28.8	-1.70648	28.4	-3.07167	27.1	-7.50853	27.2	-7.16724	28	-4.43686	29.4	0.341297	28	-4.43686	27.5	-6.14334	26.3	-10.2389	26	-11.2628	27	-7.84983	27.2	-7.16724	27	-7.84983	26.7	-8.87372
	24.7	24.2	-2.02429	23.8	-3.64372	23.5	-4.8583	22.6	-8.50202	23.6	-4.45344	24	-2.83401	24.6	-0.404858	24.5	-0.809717	25.1	1.61943	24.9	0.809717	24.8	0.404858	24.5	-0.809717	24.8	0.404858	29.9	21.0526	24	-2.83401	23.9	-3.23887	23.1	-6.47773	23	-6.88259	23.4	-5.26316
	23.5	23.7	0.851064	24.2	2.97872	24.2	2.97872	24.1	2.55319	23.3	-0.851064	23.1	-1.70213	22.8	-2.97872	23.3	-0.851064	23.7	0.851064	23.5	0	24.2	2.97872	24.7	5.10638	24	2.12766	23.9	1.70213	22.8	-2.97872	23.9	1.70213	22.9	-2.55319	22.9	-2.55319	23.4	-0.425532	22.7	-3.40426	23.2	-1.2766	23.8	1.2766	24.1	2.55319	24.6	4.68085
	25.6	24.7	-3.51563	24.1	-5.85938	24.2	-5.46875	23.5	-8.20313	24	-6.25	23.8	-7.03125	23.5	-8.20313	23.2	-9.375	24.1	-5.85938	24.2	-5.46875	23.5	-8.20313	23.7	-7.42188	23.4	-8.59375	23.2	-9.375	23.2	-9.375	23.1	-9.76562	23	-10.1563	22.8	-10.9375	24	-6.25	23.7	-7.42188	23.9	-6.64063	22.5	-12.1094	23.3	-8.98438	22.8	-10.9375
	26.7	25.5	-4.49438	24.9	-6.74157	25.7	-3.74532	25.6	-4.11985	26.1	-2.24719	26.4	-1.1236	26	-2.62172	25.2	-5.61798	26	-2.62172	26.1	-2.24719	25.8	-3.37079	25.6	-4.11985	26.1	-2.24719	26.2	-1.87266	25.7	-3.74532	25.9	-2.99625	25.8	-3.37079	25.4	-4.86891	26.3	-1.49813	25	-6.36704	25.6	-4.11985	25.5	-4.49438	25	-6.36704	25.2	-5.61798
	21.9	23.1	5.47945	22.6	3.19635	23	5.02283	22.8	4.10959	22.9	4.56621	22.9	4.56621	22.6	3.19635	22.8	4.10959	22.6	3.19635	22.4	2.28311	22.8	4.10959	22.3	1.82648	22.4	2.28311	22.2	1.36986	22.2	1.36986	22.6	3.19635	22.6	3.19635	22.1	0.913242	22.4	2.28311	22.2	1.36986	22.3	1.82648	21.4	-2.28311	22.6	3.19635	22.7	3.65297
	21.2	21.6	1.88679	20.7	-2.35849	20.6	-2.83019	20.8	-1.88679	20.8	-1.88679	21.3	0.471698	20.3	-4.24528	20.4	-3.77358	21.2	0	21	-0.943396	21.2	0	20.7	-2.35849	21.2	0	21.5	1.41509	20.7	-2.35849	21.2	0	21	-0.943396	21.1	-0.471698	21.7	2.35849	21.1	-0.471698	21.6	1.88679	20.8	-1.88679	21.3	0.471698	21.2	0
	-1	4		6		8		11		13		15		18		20		22		26		28		32		34		36		39		41		43		47		50		53		55		57		60		61
Vehicle	Weight	Weight	% Change	Weight	% Change	Weight	% Change	Weight	% Change	Weight	% Change	Weight	% Change	Weight	% Change	Weight	% Change	Weight	% Change	Weight	% Change	Weight	% Change	Weight	% Change	Weight	% Change	Weight	% Change	Weight	% Change	Weight	% Change	Weight	% Change	Weight	% Change	Weight	% Change	Weight	% Change	Weight	% Change	Weight	% Change	Weight	% Change	Weight	% Change
Ave	26.775	26.4	-1.3932	25.7583	-3.74493	25.825	-3.38823	25.2583	-5.46206	25.4	-4.91973	25.0083	-6.43135	25.1833	-5.72905	24.875	-6.84592	24.375	-8.69109	25.0667	-6.09538	24.525	-8.11386	24.95	-6.5375	24.75	-7.3188	24.275	-9.13571	24.8583	-6.88452	24.6333	-7.78063	24.8167	-7.11513	24.55	-8.16084	24.8	-7.15566	24.9545	-6.55891	24.9	-6.75923	24.4727	-8.36326	25.1364	-5.86031	24.9545	-6.51697
SD	2.71632	2.69714	1.36486	2.50978	1.65799	2.23123	2.53901	2.04782	2.86517	2.0347	3.16169	2.22403	3.60282	2.05773	3.48509	1.89695	3.65244	1.89934	4.51792	1.91375	4.34688	1.79703	4.12053	1.90764	4.20311	2.02687	4.24734	2.10287	3.93036	1.95283	4.43048	2.09212	3.9791	2.16788	3.94399	2.29565	3.70831	2.41081	4.28901	2.34835	4.2004	2.36432	4.35114	2.30091	3.99867	2.29664	4.2198	2.2407	4.4152
SE	0.784135	0.778596	0.394002	0.724512	0.478621	0.644102	0.732949	0.591154	0.827104	0.587367	0.912701	0.642021	1.04005	0.594015	1.00606	0.547602	1.05437	0.548293	1.30421	0.552451	1.25483	0.518758	1.1895	0.550688	1.21333	0.585106	1.2261	0.607045	1.1346	0.563735	1.27897	0.603943	1.14867	0.625813	1.13853	0.662697	1.0705	0.726886	1.29318	0.708053	1.26647	0.712869	1.31192	0.69375	1.20564	0.692462	1.27232	0.675596	1.33123
%SD	10.145	10.2164	-97.9659	9.74358	-44.2729	8.63983	-74.9362	8.1075	-52.4559	8.01063	-64.2655	8.89314	-56.0197	8.17099	-60.8318	7.62592	-53.3521	7.79217	-51.9833	7.63463	-71.3142	7.32734	-50.7839	7.64585	-64.2923	8.18935	-58.0332	8.66268	-43.0219	7.85585	-64.3542	8.49305	-51.1411	8.73557	-55.4311	9.35091	-45.4403	9.721	-59.9386	9.41049	-64.0412	9.49525	-64.3733	9.40193	-47.8123	9.13671	-72.0065	8.97912	-67.7493
n	12	12	12	12	12	12	12	12	12	12	12	12	12	12	12	12	12	12	12	12	12	12	12	12	12	12	12	12	12	12	12	12	12	12	12	12	12	11	11	11	11	11	11	11	11	11	11	11	11
Linsitinib
Ave	24.9083	24.5833	-1.22215	23.5	-5.52008	23	-7.55754	23.2083	-6.73584	22.8667	-8.05911	22.2	-10.7843	22.8083	-8.27555	22.0167	-11.4028	21.2917	-14.39	23.5083	-5.3959	23.3083	-6.24901	23.5583	-5.25	22.8083	-8.29956	21.8583	-11.9965	22.825	-8.1583	23.325	-6.18042	22.3417	-10.1866	22.5833	-9.17225	21.6583	-12.9117	21.8364	-11.4738	21.6636	-12.2073	20.4545	-17.1047	22.6364	-8.23046	22.2	-9.97815
SD	2.17609	1.97982	2.40594	1.7612	2.84613	1.836	3.14976	1.90333	3.18559	1.80773	3.83641	1.92259	3.81487	1.73491	3.77239	1.62751	4.59091	1.79568	4.3433	1.69194	4.74789	1.84561	4.73621	1.88509	4.71316	1.94163	4.61535	1.62842	5.53673	1.67176	4.45645	1.78485	4.28232	1.93647	4.4048	1.85807	4.71406	1.69784	3.52936	1.47396	4.0433	1.44656	3.00141	1.56484	4.196	1.45827	3.74909	1.36235	3.79638
SE	0.669194	0.58906	0.680471	0.544363	0.852024	0.550757	1.02239	0.550739	1.005	0.557024	1.29364	0.601748	1.44529	0.522756	1.31676	0.522615	1.46256	0.597521	1.67637	0.485906	1.45279	0.509592	1.44047	0.517714	1.45951	0.555739	1.48854	0.494397	1.70483	0.498519	1.48141	0.497944	1.32676	0.588801	1.496	0.543629	1.45507	0.571306	1.46503	0.525913	1.48236	0.518861	1.33756	0.610741	1.84724	0.510267	1.36928	0.503297	1.49847
%SD	8.7364	8.05352	-196.861	7.49446	-51.5596	7.98262	-41.6771	8.20105	-47.2932	7.90551	-47.6034	8.66033	-35.3744	7.60649	-45.5847	7.39217	-40.2613	8.43373	-30.1827	7.19718	-87.9907	7.91825	-75.7913	8.00179	-89.7745	8.51281	-55.6096	7.44987	-46.1528	7.32424	-54.6247	7.65208	-69.2885	8.66754	-43.2412	8.22762	-51.3948	7.83919	-27.3347	6.75001	-35.2393	6.67738	-24.587	7.65033	-24.5313	6.44215	-45.5514	6.13672	-38.047
n	12	12	12	12	12	12	12	12	12	12	12	12	12	12	12	12	12	12	12	12	12	12	12	12	12	12	12	12	12	12	12	12	12	12	12	12	12	12	12	11	11	11	11	11	11	11	11	11	11
Control
Ave	23.9889	23.6333	-1.35645	23.3889	-2.40217	23.5333	-1.78046	23.1222	-3.43191	23.2111	-3.02738	23.3556	-2.56423	23.2	-3.241	23.1556	-3.41216	23.6	-1.55182	23.4111	-2.34417	23.5556	-1.72289	23.3556	-2.58883	23.2	-3.15175	23.7667	-0.838916	22.8778	-4.56679	23.3	-2.83906	22.6889	-5.35083	22.5222	-5.97484	22.9556	-4.04442	22.4375	-5.80579	22.8375	-4.21201	22.4625	-5.88445	22.925	-3.74692	22.9	-3.8346
SD	2.95611	2.70832	3.4054	2.76606	3.49056	2.72947	3.78113	2.61284	4.34625	2.45329	3.59041	2.81208	3.63755	2.85657	3.28801	2.84522	3.91224	2.80802	3.10894	2.80822	3.10361	2.85837	4.00269	2.89919	4.11	2.70185	4.55475	3.48353	9.33546	2.82435	3.77399	3.06676	4.83657	2.96835	5.61904	2.77569	5.38522	2.49455	5.37459	2.46399	4.9957	2.70182	4.92757	2.92279	5.05842	2.50471	5.20026	2.54278	5.97206
SE	0.985371	0.902774	1.13513	0.922021	1.16352	0.909823	1.26038	0.870947	1.44875	0.817762	1.1968	0.937359	1.21252	0.95219	1.096	0.948407	1.30408	0.936008	1.03631	0.936074	1.03454	0.95279	1.33423	0.966395	1.37	0.900617	1.51825	1.16118	3.11182	0.941449	1.258	1.02225	1.61219	0.989451	1.87301	0.925229	1.79507	0.831517	1.79153	0.871152	1.76625	0.955237	1.74216	1.03336	1.78842	0.885549	1.83857	0.899007	2.11144
%SD	12.3228	11.4597	-251.052	11.8264	-145.309	11.5983	-212.368	11.3001	-126.642	10.5694	-118.598	12.0403	-141.857	12.3128	-101.45	12.2874	-114.656	11.8984	-200.342	11.9953	-132.397	12.1346	-232.325	12.4133	-158.759	11.6459	-144.515	14.6572	-1112.8	12.3454	-82.64	13.162	-170.358	13.0828	-105.012	12.3242	-90.1316	10.8669	-132.889	10.9816	-86.0469	11.8306	-116.989	13.0118	-85.9624	10.9257	-138.788	11.1038	-155.741
n	9	9	9	9	9	9	9	9	9	9	9	9	9	9	9	9	9	9	9	9	9	9	9	9	9	9	9	9	9	9	9	9	9	9	9	9	9	9	9	8	8	8	8	8	8	8	8	8	8
[truncated: 22 more columns]

## Sheet: Sheet2
Vehicle
Linsitinib
Control
